# Supplementary material for: Genetic ancestry and monogenic disease risk in the Scottish Traveller founder population
Source: Nat Commun. 2026 Jul 15;17:5843. doi: 10.1038/s41467-026-74969-y (PMC13373179; doi:10.1038/s41467-026-74969-y)
Supplement: Supplementary file 3 — Supplementary Data 1 [file 41467_2026_74969_MOESM3_ESM.xlsx]

## Sheet: Sheet1
Individual	Ancestry	No. of Traveller Grandparents	Grandparents Ancestry Label	Proportion of Scottish Traveller Ancestry			Ancestry codes
1	3H1S	4	SctTrv	Full			S	Scottish Traveller
2	3S-1s	3	Mixed	¾ SctTrv			H	Highland Traveller
3	3H1S	4	SctTrv	Full			L	Lowland Traveller
4	3S1H	4	SctTrv	Full			I	Irish Traveller
5	2S-2s	2	Mixed	½ SctTrv			R	Romanichal/Border Gypsy
6	2S-2e	2	Mixed	½ SctTrv			G	English Gypsy/English Romany
7	2S-2?	2	Mixed	½ SctTrv			K	Welsh Kale (Romany)
8	2S-2s	2	Mixed	½ SctTrv			F	Showman/Fairground Traveller
9	2H-2e	2	Mixed	½ SctTrv			E	European Roma
10	3S1H	4	SctTrv	Full			-s	Settled Scottish
11	1I1E-2i	2	Mixed	NA			-i	Settled Irish
12	1S1I-1s1i	2	Mixed	NA			-e	Settled English
13	1S1H-2s	2	Mixed	½ SctTrv			-w	Settled Welsh
14	3S-1s	3	Mixed	¾ SctTrv			-o	other non-Traveller, e.g. Polish, African, Native American, German
15	2S-2s	2	Mixed	½ SctTrv
16	1S2L-1o	3	Mixed	½ SctTrv
17	4H	4	SctTrv	Full
18	4S	4	SctTrv	Full
19	2H-2s	2	Mixed	½ SctTrv
20	2H-2s	2	Mixed	½ SctTrv
21	2S-1s1e	2	Mixed	½ SctTrv
22	2S-1s1e	2	Mixed	½ SctTrv
23	4H	4	SctTrv	Full
24	2S-2s	2	Mixed	½ SctTrv
25	2S-2s	3	Mixed	½ SctTrv
26	2S-2o	2	Mixed	½ SctTrv
27	-4s?	0	Mixed	NA
28	2S-2i	2	Mixed	½ SctTrv
29	2S-2s	2	Mixed	½ SctTrv
30	2H-2s	2	Mixed	½ SctTrv
31	1L-2e1s	1	Mixed	NA
32	4S	4	SctTrv	Full
33	3S1F	4	Mixed	¾ SctTrv
34	1S1R-2e	2	Mixed	NA
35	2S2G	4	Mixed	½ SctTrv
36	1G1S-2e	2	Mixed	NA
37	3G1R	4	Mixed	NA
38	4H	4	SctTrv	Full
39	1S1H-2s	2	Mixed	½ SctTrv
40	2H-2e	2	Mixed	½ SctTrv
41	2S-2s	2	Mixed	½ SctTrv
42	2S2H	4	SctTrv	Full
43	2H-2s	2	Mixed	½ SctTrv
44	4H	4	SctTrv	Full
45	4I	4	IrlTrv	NA
46	2H-2i	2	Mixed	½ SctTrv
47	3S1G	4	Mixed	¾ SctTrv
48	2I-2o	2	Mixed	NA
49	2H-2o	2	Mixed	½ SctTrv
50	1S1R-2o	2	Mixed	NA
51	3G-1e	3	Mixed	NA
52	3S1L	4	SctTrv	Full
53	1S1G-2i	2	Mixed	NA
54	2L1K-1e	3	Mixed	½ SctTrv
55	2S-2e	2	Mixed	½ SctTrv
56	3S1H	4	SctTrv	Full
57	-3s1e	0	Mixed	NA
58	2I-2?	2	Mixed	NA
59	4H	4	SctTrv	Full
60	4S	4	SctTrv	Full
61	2S-1s1?	2	Mixed	½ SctTrv
62	2H-2o	2	Mixed	½ SctTrv
63	2S1H-1s	3	Mixed	¾ SctTrv
64	2H-2?	2	Mixed	½ SctTrv
65	4H	4	SctTrv	Full
66	2H-2s	2	Mixed	½ SctTrv
67	2S-2s	2	Mixed	½ SctTrv
68	2S2H	4	SctTrv	Full
69	1S1H-2s	2	Mixed	½ SctTrv
70	3S1H	4	SctTrv	Full
71	2H-1s1e	2	Mixed	½ SctTrv
72	2S-2o	2	Mixed	½ SctTrv
73	4S	4	SctTrv	Full
74	2G-2e	2	Mixed	NA
75	2I-1s1i	2	Mixed	NA
76	1H-3s	1	Mixed	NA
77	4I	4	IrlTrv	NA
78	2L-2e	2	Mixed	½ SctTrv
79	3G-1e	3	Mixed	NA
80	1G-3e	1	Mixed	NA
81	2S2G	4	Mixed	½ SctTrv
82	3H-1s	3	Mixed	¾ SctTrv
83	4S	4	SctTrv	Full
84	4S	4	SctTrv	Full
85	3G1I	4	Mixed	NA
86	4S	4	SctTrv	Full
87	4H	4	SctTrv	Full
88	2H-1s1e	2	Mixed	½ SctTrv
89	4S	4	SctTrv	Full
90	2I-1s1e	2	Mixed	NA
91	4H	4	SctTrv	Full
92	1G-3e	1	Mixed	NA
93	2G-2o	2	Mixed	NA
94	2S-2s	2	Mixed	½ SctTrv
95	2H-2i	2	Mixed	½ SctTrv
96	1I1G-2e	2	Mixed	NA
97	1G-3e	1	Mixed	NA
98	2G-2e	2	Mixed	NA
99	2S-2e	2	Mixed	½ SctTrv
100	4H	4	SctTrv	Full
101	2G-2e	2	Mixed	NA
102	1G1R-2e	2	Mixed	NA
103	2S-2s	2	Mixed	½ SctTrv
104	4S	4	SctTrv	Full
105	2S2H	4	SctTrv	Full
106	2S-2e	2	Mixed	½ SctTrv
107	2S1G-1s	3	Mixed	½ SctTrv
108	4G	4	GypTrv	NA
109	2R-2s	2	Mixed	NA
110	2S-2s	2	Mixed	½ SctTrv
111	3S1H	4	SctTrv	Full
112	2S-2?	2	Mixed	½ SctTrv
113	1H1F-1s1i	2	Mixed	NA
114	3G-1e	3	Mixed	NA
115	2S-1s1i	2	Mixed	½ SctTrv
116	2G-2e	2	Mixed	NA
117	1H1L-1s1o	2	Mixed	½ SctTrv
118	4I	4	IrlTrv	NA
119	2R-2s	2	Mixed	NA
120	4S	4	SctTrv	Full
121	3S-1s	3	Mixed	¾ SctTrv
122	2G-2o	2	Mixed	NA
123	1G1K-2e	2	Mixed	NA
124	1S1H1L-1s	3	Mixed	¾ SctTrv
125	2S-2s	2	Mixed	½ SctTrv
126	2S1H1L	4	SctTrv	Full
127	2H-2s	2	Mixed	½ SctTrv
128	1H-2s1e	1	Mixed	NA
129	2F1S-1s	3	Mixed	NA
130	3S-1s	3	Mixed	¾ SctTrv
131	2I-2s	2	Mixed	NA
132	?	-1	Mixed	NA
133	4H	4	SctTrv	Full
134	-4s	0	Mixed	NA
135	4H	4	SctTrv	Full
136	2S-2s	2	Mixed	½ SctTrv
137	3S-1s	3	Mixed	¾ SctTrv
138	2S-2e	2	Mixed	½ SctTrv
139	2S-2s	2	Mixed	½ SctTrv
140	4I	4	IrlTrv	NA
141	2L-2s	2	Mixed	½ SctTrv
142	4I	4	IrlTrv	NA
143	3S-1s	3	Mixed	¾ SctTrv
