# Supplementary material for: Genetic ancestry and monogenic disease risk in the Scottish Traveller founder population
Source: Nat Commun. 2026 Jul 15;17:5843. doi: 10.1038/s41467-026-74969-y (PMC13373179; doi:10.1038/s41467-026-74969-y)
Supplement: Supplementary file 4 — Supplementary Data 2 [file 41467_2026_74969_MOESM4_ESM.xlsx]

## Sheet: Sheet1
Population 1	Population 2	Hudson FST estimate			Abbreviations	Places
CW_SCT	ENG	0.00133247			CW_SCT	Central-West Scotlland
CW_SCT	IOM	0.00192454			ENG	England
CW_SCT	IRL	0.00110017			IOM	Isle of Man
CW_SCT	MID	0.00153912			IRL	Ireland
CW_SCT	N_ISLES	0.00188905			MID	English Midlands
CW_SCT	N_WLS	0.00221286			N_ISLES	Northern Isles (Orkney and Shetland)
CW_SCT	NE_SCT1	0.000997972			N_WLS	North Wales
CW_SCT	NE_SCT2	0.00109298			NE_SCT1	Northeast Scotland
CW_SCT	NE_SCT3	0.00212048			NE_SCT2	Northeast Scotland
CW_SCT	NE_SCT4	0.00272105			NE_SCT3	Northeast Scotland
CW_SCT	NE_SCT5	0.0149006			NE_SCT4	Northeast Scotland
CW_SCT	NW_SCT	0.00148387			NE_SCT5	Northeast Scotland
CW_SCT	S_WLS	0.00179499			NW_SCT	Northwest Scotland
CW_SCT	Scot-TravA	0.00703749			Scot-TravA	Scottish Travellers group A
CW_SCT	Scot-TravB	0.00212848			Scot-TravB	Scottish Travellers group B
CW_SCT	SE_ENG	0.00157897			SE_ENG	Southeast England
CW_SCT	S_SCT_–_NE_IRL	0.00102115			S_SCT_–_NE_IRL	Southern Scotland - Northeast Ireland
CW_SCT	SW_ENG	0.00155438			SW_ENG	Southwest England
CW_SCT	SW_SCT	0.000921452			SW_SCT	Southwest Scotland
ENG	IOM	0.00129085
ENG	IRL	0.000738906
ENG	MID	0.00013923
ENG	N_ISLES	0.00107678
ENG	N_WLS	0.0013572
ENG	NE_SCT1	0.000239847
ENG	NE_SCT2	0.000420045
ENG	NE_SCT3	0.00133328
ENG	NE_SCT4	0.00201195
ENG	NE_SCT5	0.0140336
ENG	NW_SCT	0.00231919
ENG	S_WLS	0.000837474
ENG	Scot-TravA	0.00672636
ENG	Scot-TravB	0.00166849
ENG	SE_ENG	0.000157341
ENG	S_SCT_–_NE_IRL	0.000191328
ENG	SW_ENG	0.000356842
ENG	SW_SCT	0.000853001
IOM	IRL	0.00138656
IOM	MID	0.00140449
IOM	N_ISLES	0.00205189
IOM	N_WLS	0.00225466
IOM	NE_SCT1	0.00124668
IOM	NE_SCT2	0.00140963
IOM	NE_SCT3	0.00227784
IOM	NE_SCT4	0.00293126
IOM	NE_SCT5	0.0151683
IOM	NW_SCT	0.00302863
IOM	S_WLS	0.00185944
IOM	Scot-TravA	0.00745302
IOM	Scot-TravB	0.0025698
IOM	SE_ENG	0.00144177
IOM	S_SCT_–_NE_IRL	0.0011806
IOM	SW_ENG	0.00147435
IOM	SW_SCT	0.0016048
IRL	MID	0.000920631
IRL	N_ISLES	0.00136405
IRL	N_WLS	0.00148784
IRL	NE_SCT1	0.000477221
IRL	NE_SCT2	0.000630116
IRL	NE_SCT3	0.00153321
IRL	NE_SCT4	0.00219136
IRL	NE_SCT5	0.0144459
IRL	NW_SCT	0.00214354
IRL	S_WLS	0.00108779
IRL	Scot-TravA	0.00668179
IRL	Scot-TravB	0.00161679
IRL	SE_ENG	0.000973316
IRL	S_SCT_–_NE_IRL	0.000385099
IRL	SW_ENG	0.000891756
IRL	SW_SCT	0.000618545
MID	N_ISLES	0.00114876
MID	N_WLS	0.00139251
MID	NE_SCT1	0.000332323
MID	NE_SCT2	0.00049078
MID	NE_SCT3	0.00139051
MID	NE_SCT4	0.0021231
MID	NE_SCT5	0.014091
MID	NW_SCT	0.00251161
MID	S_WLS	0.000842892
MID	Scot-TravA	0.0069555
MID	Scot-TravB	0.00179464
MID	SE_ENG	6.00953e-05
MID	S_SCT_–_NE_IRL	0.000307022
MID	SW_ENG	0.000318622
MID	SW_SCT	0.00101875
N_ISLES	N_WLS	0.00219021
N_ISLES	S_WLS	0.0017182
N_ISLES	Scot-TravA	0.00735293
N_ISLES	Scot-TravB	0.00236008
N_ISLES	SE_ENG	0.00116363
N_ISLES	S_SCT_–_NE_IRL	0.000985442
N_ISLES	SW_ENG	0.00128366
N_ISLES	SW_SCT	0.00146639
N_WLS	S_WLS	0.00123159
N_WLS	Scot-TravA	0.00774143
N_WLS	Scot-TravB	0.00261518
N_WLS	SE_ENG	0.00138488
N_WLS	S_SCT_–_NE_IRL	0.00129366
N_WLS	SW_ENG	0.00145437
N_WLS	SW_SCT	0.00173477
NE_SCT1	N_ISLES	0.000974111
NE_SCT1	N_WLS	0.00131797
NE_SCT1	NE_SCT2	0.000136608
NE_SCT1	NE_SCT3	0.00114595
NE_SCT1	NE_SCT4	0.00171649
NE_SCT1	NE_SCT5	0.0135265
NE_SCT1	NW_SCT	0.00208313
NE_SCT1	S_WLS	0.000833356
NE_SCT1	Scot-TravA	0.00654144
NE_SCT1	Scot-TravB	0.00150001
NE_SCT1	SE_ENG	0.000339538
NE_SCT1	S_SCT_–_NE_IRL	0.000111209
NE_SCT1	SW_ENG	0.000457333
NE_SCT1	SW_SCT	0.000544981
NE_SCT2	N_ISLES	0.00111356
NE_SCT2	N_WLS	0.00150215
NE_SCT2	NE_SCT3	0.000867935
NE_SCT2	NE_SCT4	0.00168283
NE_SCT2	NE_SCT5	0.0138649
NE_SCT2	NW_SCT	0.00210625
NE_SCT2	S_WLS	0.000968473
NE_SCT2	Scot-TravA	0.00671401
NE_SCT2	Scot-TravB	0.00160696
NE_SCT2	SE_ENG	0.00053004
NE_SCT2	S_SCT_–_NE_IRL	0.000271339
NE_SCT2	SW_ENG	0.000631619
NE_SCT2	SW_SCT	0.000736759
NE_SCT3	N_ISLES	0.00195102
NE_SCT3	N_WLS	0.00232961
NE_SCT3	NE_SCT4	0.00230546
NE_SCT3	NE_SCT5	0.0142219
NE_SCT3	NW_SCT	0.0031057
NE_SCT3	S_WLS	0.00192595
NE_SCT3	Scot-TravA	0.00737587
NE_SCT3	Scot-TravB	0.00249551
NE_SCT3	SE_ENG	0.00142694
NE_SCT3	S_SCT_–_NE_IRL	0.00122452
NE_SCT3	SW_ENG	0.00155973
NE_SCT3	SW_SCT	0.00159561
NE_SCT4	N_ISLES	0.00264884
NE_SCT4	N_WLS	0.00293101
NE_SCT4	NE_SCT5	0.015316
NE_SCT4	NW_SCT	0.00365193
NE_SCT4	S_WLS	0.00253952
NE_SCT4	Scot-TravA	0.00841429
NE_SCT4	Scot-TravB	0.00322844
NE_SCT4	SE_ENG	0.00214461
NE_SCT4	S_SCT_–_NE_IRL	0.00190204
NE_SCT4	SW_ENG	0.00220554
NE_SCT4	SW_SCT	0.00239479
NE_SCT5	N_ISLES	0.0146
NE_SCT5	N_WLS	0.0153224
NE_SCT5	NW_SCT	0.0159785
NE_SCT5	S_WLS	0.0145428
NE_SCT5	Scot-TravA	0.0199539
NE_SCT5	Scot-TravB	0.0145214
NE_SCT5	SE_ENG	0.0140192
NE_SCT5	S_SCT_–_NE_IRL	0.0138059
NE_SCT5	SW_ENG	0.014199
NE_SCT5	SW_SCT	0.0145283
NW_SCT	N_ISLES	0.00282466
NW_SCT	N_WLS	0.00318696
NW_SCT	S_WLS	0.00281295
NW_SCT	Scot-TravA	0.00794882
NW_SCT	Scot-TravB	0.00302235
NW_SCT	SE_ENG	0.00252679
NW_SCT	S_SCT_–_NE_IRL	0.00198804
NW_SCT	SW_ENG	0.002453
NW_SCT	SW_SCT	0.00211004
Scot-TravA	S_WLS	0.00723026
Scot-TravA	Scot-TravB	0.0038676
Scot-TravA	SE_ENG	0.00690505
Scot-TravA	S_SCT_–_NE_IRL	0.00653576
Scot-TravA	SW_ENG	0.00688045
Scot-TravA	SW_SCT	0.00664591
Scot-TravB	S_WLS	0.00219824
Scot-TravB	SE_ENG	0.00180218
Scot-TravB	S_SCT_–_NE_IRL	0.00139624
Scot-TravB	SW_ENG	0.00186081
Scot-TravB	SW_SCT	0.00165286
SE_ENG	S_WLS	0.000829275
SE_ENG	S_SCT_–_NE_IRL	0.000339992
SE_ENG	SW_ENG	0.000284489
SE_ENG	SW_SCT	0.0010704
S_SCT_–_NE_IRL	S_WLS	0.000800445
S_SCT_–_NE_IRL	SW_ENG	0.000426057
S_SCT_–_NE_IRL	SW_SCT	0.000484291
SW_ENG	S_WLS	0.000910758
SW_ENG	SW_SCT	0.00104016
SW_SCT	S_WLS	0.00129346
