# Supplementary material for: Genetic ancestry and monogenic disease risk in the Scottish Traveller founder population
Source: Nat Commun. 2026 Jul 15;17:5843. doi: 10.1038/s41467-026-74969-y (PMC13373179; doi:10.1038/s41467-026-74969-y)
Supplement: Supplementary file 5 — Supplementary Data 3 [file 41467_2026_74969_MOESM5_ESM.xlsx]

## Sheet: Sheet1
Leiden algorithm Iteration	Cluster	Label	Places
Level1	1	ENG	England
	2	IRL-SCT	Ireland-Scotland
	3	N ISLES	Northern Isles (Orkney and Shetland)
	4	WLS	Wales
	5	IOM	Isle of Man
Level2	1-1	SE ENG	Southeast England
	1-2	MID	English Midlands
	1-3	N ENG	North England
	1-4	SW ENG	Southwest England
	2-1	IRL	Ireland
	2-2	NE SCT	Northeast Scotland
	2-3	S SCT – NE IRL	Southern Scotland - Northeast Ireland
	2-4	W SCT	Western Scotland
	3-1	OKI	Orkney
	3-2	SHI	Shetland
	4-1	S WLS	South Wales
	4-2	N WLS	North Wales
Level3	1-1-1	E ENG	East England
	1-1-2	CSE ENG1	Central Southeast England
	1-1-3	SE ENG1	Southeast England
	1-1-4	CSE ENG2	Central Southeast England
	1-1-5	NE SUFF	Northweast Suffolk
	1-1-6	OXF	Oxfordshire
	1-2-1	E MID	East Midlands
	1-2-2	NW MID	Northwest Midlands
	1-2-3	C MID	Central Midlands
	1-2-4	SW MID	Southwest Midlands
	1-2-5	NOTT	Nottinghamshire
	1-2-6	STAFF	Staffordshire
	1-3-1	NRTHMB	Northumberland
	1-3-2	CUMB1	Cumbria
	1-3-3	N ENG1	North England
	1-3-4	CUMB2	Cumbria
	1-4-1	DEV	Devon
	1-4-2	W CON	West Cornwall
	1-4-3	C CON1	Central Cornwall
	1-4-4	C CON2	Central Cornwall
	1-4-5	C CON3	Central Cornwall
	2-1-1	S IRL	South Ireland
	2-1-2	N IRL	North Ireland
	2-1-3	NW IRL	Northwest Ireland
	2-2-1	NE SCT1	Northeast Scotland
	2-2-2	NE SCT2	Northeast Scotland
	2-2-3	NE SCT3	Northeast Scotland
	2-2-4	NE SCT4	Northeast Scotland
	2-2-5	NE SCT5	Northeast Scotland
	2-4-1	SW SCT	Southwest Scotland
	2-4-2	CW SCT	Central West Scotland
	2-4-3	NW SCT	Northwest Scotland
