# Supplementary material for: Genetic ancestry and monogenic disease risk in the Scottish Traveller founder population
Source: Nat Commun. 2026 Jul 15;17:5843. doi: 10.1038/s41467-026-74969-y (PMC13373179; doi:10.1038/s41467-026-74969-y)
Supplement: Supplementary file 6 — Supplementary Data 4 [file 41467_2026_74969_MOESM6_ESM.xlsx]

## Sheet: Sheet1
Target Population	Donor Population	Proportion Contributed to Target
Scot-TravA	CW SCT	0.113113
Scot-TravA	MID	0.0278496
Scot-TravA	N ENG	0.0560594
Scot-TravA	N IRL	0.0484039
Scot-TravA	N WLS	0.00129392
Scot-TravA	NE SCT1	0.0915809
Scot-TravA	NE SCT2	0.0499356
Scot-TravA	NE SCT3	0.0128148
Scot-TravA	NE SCT4	0.0279073
Scot-TravA	NW IRL	0.0101846
Scot-TravA	NW SCT	0.0161035
Scot-TravA	OKI	0.00686473
Scot-TravA	S IRL	0.0433067
Scot-TravA	S SCT – NE IRL	0.072179
Scot-TravA	S WLS	0.00540057
Scot-TravA	SE ENG	0
Scot-TravA	SHI	0.0278576
Scot-TravA	SW ENG	0.00641744
Scot-TravA	SW SCT	0.382727
Scot-TravB	CW SCT	0.0298072
Scot-TravB	MID	0.0112923
Scot-TravB	N ENG	0.0652139
Scot-TravB	N IRL	0.0889028
Scot-TravB	N WLS	0.00362929
Scot-TravB	NE SCT1	0.063013
Scot-TravB	NE SCT2	0.130895
Scot-TravB	NE SCT3	0.0144697
Scot-TravB	NE SCT4	0.0150901
Scot-TravB	NW IRL	0.0333715
Scot-TravB	NW SCT	0.0647686
Scot-TravB	OKI	0.00667451
Scot-TravB	S IRL	0.0481342
Scot-TravB	S SCT – NE IRL	0.308077
Scot-TravB	S WLS	0.00780261
Scot-TravB	SE ENG	0
Scot-TravB	SHI	0.00821258
Scot-TravB	SW ENG	0.0106975
Scot-TravB	SW SCT	0.0899479
Scot-TravA	Scot-TravB	0.989774
Scot-TravB	Scot-TravA	0.529342
