# Supplementary material for: Genetic ancestry and monogenic disease risk in the Scottish Traveller founder population
Source: Nat Commun. 2026 Jul 15;17:5843. doi: 10.1038/s41467-026-74969-y (PMC13373179; doi:10.1038/s41467-026-74969-y)
Supplement: Supplementary file 7 — Supplementary Data 5 [file 41467_2026_74969_MOESM7_ESM.xlsx]

## Sheet: Sheet1
Category	SROH1.5 (Mb)	NROH1.5	SROH5 (Mb)	NROH5	SROH10 (Mb)	NROH10	Fis	FROH1.5	N
>=3 GP ScTr	90.5	16.1	64.4	5.1	47.2	2.7	0.0153	0.03	57
4 GP Sc Tr	115.1	19.2	84.9	6.7	62.5	3.6	0.0258	0.038	42
3 GP Sc Tr	19.2	7.1	4.7	0.4	2.9	0.1	-0.0015	0.006	15
2 GP Sc Tr	12.2	6.5	0	0	0	0	0.0031	0.004	6
2 or 3 GP Sc Tr	17.2	6.9	3.4	0.3	2	0.1	-0.0005	0.006	21
ScotTravA (4 GP Sc Tr)	110	17.5	83.3	6.7	59	3.4	0.0364	0.037	11
ScotTravB (4 GP Sc Tr)	44.3	12.4	23.8	2	18.3	1.2	0.0025	0.015	4
Mainland	18	7.8	2.8	0.3	1.7	0.1	0.0016	0.006	4453
LEGEND
SROH1.5	Sum of ROH segment lengths >=1.5Mbp in length
NROH1.5	Number of ROH segment lengths >=1.5Mbp in length
SROH5	Sum of ROH segment lengths >=5Mbp in length
NROH5	Number of ROH segment lengths >=5Mbp in length
SROH10	Sum of ROH segment lengths >=10Mbp in length
NROH10	Number of ROH segment lengths >=10Mbp in length
Fis	Measure of inbreeding in the current generation
FROH1.5	Measure of inbreeding relative to an unknown generation tens of generation in the past, using the sum of ROH over 1.5 Mb
Mb	Megabases of DNA
N	Number of samples included in each subgroup
Abbreviations used in Figure 4a and Supplementary Figure 4:
Abbreviation	Population	N
ASW	African Ancestry in SW USA	12
MSL	Mende in Sierra Leone	41
YRI	Yoruba in Ibadan, Nigeria	46
ACB	African Caribbean in Barbados	26
KHV	Kinh in Ho Chi Minh City, Vietnam	52
SCT	Scots	372
LWK	Luhya in Webuye, Kenya	83
ENG	English	936
GBR	British from England and Scotland	43
CHS	Southern Han Chinese, China	33
ESN	Esan in Nigeria	66
IRL	Irish	373
CEU	CEPH samples from Utah, USA	26
TSI	Toscani in Italia	49
CHB	Han Chinese in Beijing	21
MAN	Manx	69
FIN	Finns in Finland	98
WLS	Welsh	227
IBS	Iberians in Spain	66
JPT	Japanese in Tokyo, Japan	47
GIH	Gujarati Indians in Houston, Texas, USA	96
PUR	Puerto Rican in Puerto Rico	91
BEB	Bengali in Bangladesh	35
PEL	Peruvians in Lima, Peru	57
ORK	Orcadians	170
MXL	Mexican ancestry in Los Angeles, USA	32
CDX	Chinese Dai in Xishuangbanna, China	66
SHI	Shetlanders	141
GWD	Mandinka Gambian in Western Division, Gambia	61
CLM	Colombian in Medellin, Colombia	72
IrlTrv	Irish Travellers	2
ITU	Indian Telugu in the UK	77
STU	Sri Lankan Tamil in the UK	75
PJL	Punjabis in Lahore, Pakistan	69
SctTrv	Scottish Travellers	16
