# Supplementary material for: Genetic ancestry and monogenic disease risk in the Scottish Traveller founder population
Source: Nat Commun. 2026 Jul 15;17:5843. doi: 10.1038/s41467-026-74969-y (PMC13373179; doi:10.1038/s41467-026-74969-y)
Supplement: Supplementary file 8 — Supplementary Data 6 [file 41467_2026_74969_MOESM8_ESM.xlsx]

## Sheet: Sheet1
Generation	Effective population size	Lower 95% confidence interval	Upper 95% confidence interval	Genetic cluster
1	5140000	4290000	6350000	ENG
2	3890000	3320000	4710000	ENG
3	2930000	2560000	3450000	ENG
4	2190000	1960000	2510000	ENG
5	1620000	1490000	1800000	ENG
6	1190000	1120000	1280000	ENG
7	864000	835000	912000	ENG
8	674000	653000	707000	ENG
9	552000	531000	575000	ENG
10	469000	451000	486000	ENG
11	412000	395000	427000	ENG
12	372000	356000	387000	ENG
13	345000	331000	358000	ENG
14	330000	317000	341000	ENG
15	327000	313000	336000	ENG
16	324000	309000	334000	ENG
17	323000	309000	334000	ENG
18	322000	309000	335000	ENG
19	321000	309000	337000	ENG
20	320000	309000	339000	ENG
21	319000	307000	339000	ENG
22	317000	305000	337000	ENG
23	314000	301000	333000	ENG
24	311000	297000	329000	ENG
25	308000	294000	325000	ENG
26	305000	290000	321000	ENG
27	302000	287000	318000	ENG
28	299000	283000	314000	ENG
29	295000	279000	310000	ENG
30	290000	275000	305000	ENG
31	285000	271000	300000	ENG
32	280000	267000	295000	ENG
33	274000	262000	289000	ENG
34	269000	256000	282000	ENG
35	263000	251000	276000	ENG
36	257000	245000	269000	ENG
37	250000	239000	262000	ENG
38	244000	233000	255000	ENG
39	237000	227000	248000	ENG
40	230000	221000	242000	ENG
41	224000	214000	235000	ENG
42	217000	208000	228000	ENG
43	210000	202000	221000	ENG
44	204000	196000	214000	ENG
45	197000	190000	207000	ENG
46	191000	183000	200000	ENG
47	184000	177000	194000	ENG
48	178000	170000	187000	ENG
49	172000	164000	180000	ENG
50	166000	158000	174000	ENG
1	16900	13100	23600	OKI
2	13900	11300	18500	OKI
3	11400	9650	14400	OKI
4	9270	8180	11100	OKI
5	7520	6910	8570	OKI
6	6080	5740	6550	OKI
7	4890	4670	5230	OKI
8	4140	3910	4480	OKI
9	3670	3390	4030	OKI
10	3370	3040	3750	OKI
11	3200	2840	3580	OKI
12	3130	2750	3510	OKI
13	3160	2760	3530	OKI
14	3310	2920	3640	OKI
15	3620	3330	3880	OKI
16	3990	3740	4260	OKI
17	4420	4180	4880	OKI
18	4900	4520	5590	OKI
19	5440	4890	6370	OKI
20	6040	5330	7240	OKI
21	6680	5820	8140	OKI
22	7370	6330	9110	OKI
23	8080	6870	9980	OKI
24	8850	7480	11000	OKI
25	9690	8140	12100	OKI
26	10600	8850	13200	OKI
27	11600	9630	14500	OKI
28	12700	10500	15800	OKI
29	13800	11400	17100	OKI
30	15000	12400	18400	OKI
31	16300	13500	20000	OKI
32	17700	14600	21500	OKI
33	19200	15900	23000	OKI
34	20800	17200	24500	OKI
35	22400	18700	26500	OKI
36	24200	20200	28600	OKI
37	26000	21700	31000	OKI
38	28000	23100	33300	OKI
39	30000	24500	35800	OKI
40	32100	25800	38300	OKI
41	34300	27200	41200	OKI
42	36600	28500	44400	OKI
43	39000	30000	47600	OKI
44	41500	31500	50900	OKI
45	44000	33100	54400	OKI
46	46700	34800	58600	OKI
47	49400	36400	63100	OKI
48	52200	37600	67600	OKI
49	55100	38900	72200	OKI
50	58000	40700	76900	OKI
1	542000	398000	851000	SCT
2	415000	316000	614000	SCT
3	316000	250000	436000	SCT
4	240000	199000	305000	SCT
5	180000	157000	212000	SCT
6	135000	122000	149000	SCT
7	100000	89100	108000	SCT
8	79300	66700	84200	SCT
9	65400	53800	70400	SCT
10	55900	46000	60900	SCT
11	49300	41600	53700	SCT
12	44700	38400	48900	SCT
13	41700	37300	45600	SCT
14	40400	37200	44000	SCT
15	40700	38500	47100	SCT
16	41300	39900	51300	SCT
17	42100	40700	55800	SCT
18	43000	41100	59100	SCT
19	44100	41400	60800	SCT
20	45100	41800	61800	SCT
21	46000	42300	60600	SCT
22	46700	42600	57100	SCT
23	46900	42800	54400	SCT
24	47300	43300	53200	SCT
25	47600	41800	53400	SCT
26	48100	40700	53800	SCT
27	48500	39800	54600	SCT
28	48900	38700	55300	SCT
29	49400	38100	55900	SCT
30	49900	38000	56300	SCT
31	50400	38300	56700	SCT
32	50800	38600	57000	SCT
33	51300	39000	57300	SCT
34	51800	39400	57500	SCT
35	52200	40000	57700	SCT
36	52700	40900	57800	SCT
37	53100	41700	58000	SCT
38	53600	43200	58100	SCT
39	54100	45100	58600	SCT
40	54500	46600	59200	SCT
41	55000	48200	59300	SCT
42	55400	49500	59400	SCT
43	55900	50300	59400	SCT
44	56300	50800	59500	SCT
45	56700	51800	60700	SCT
46	57100	52600	63600	SCT
47	57500	53500	66700	SCT
48	58000	54200	68700	SCT
49	58400	54400	70400	SCT
50	58800	54500	72000	SCT
1	20000	16600	24300	SHI
2	15100	12900	18000	SHI
3	11300	9960	13200	SHI
4	8320	7570	9470	SHI
5	6030	5600	6700	SHI
6	4300	3990	4720	SHI
7	3010	2710	3290	SHI
8	2380	2110	2640	SHI
9	2030	1810	2250	SHI
10	1860	1690	2050	SHI
11	1820	1700	2020	SHI
12	1890	1780	2090	SHI
13	2130	1980	2360	SHI
14	2660	2360	3040	SHI
15	3950	3190	5480	SHI
16	5670	4270	8850	SHI
17	7790	5580	12700	SHI
18	10100	7110	16000	SHI
19	12200	8800	18200	SHI
20	13900	10500	19300	SHI
21	15100	12100	19300	SHI
22	16100	13100	19500	SHI
23	16800	13500	20000	SHI
24	17500	14000	20900	SHI
25	18000	13500	21900	SHI
26	18500	13500	22900	SHI
27	19000	13700	24000	SHI
28	19500	13800	25600	SHI
29	20000	13900	27100	SHI
30	20400	14000	28500	SHI
31	20700	14100	30400	SHI
32	20900	13900	32700	SHI
33	21000	13700	35000	SHI
34	21000	13500	37200	SHI
35	21100	13600	39200	SHI
36	21300	13600	41000	SHI
37	21500	14200	42700	SHI
38	21900	15000	44300	SHI
39	22300	15700	46000	SHI
40	22700	16000	47500	SHI
41	23000	16100	48800	SHI
42	23300	16200	50000	SHI
43	23600	16400	51100	SHI
44	24000	16700	52100	SHI
45	24400	17300	52900	SHI
46	25200	18000	53800	SHI
47	26100	18500	54600	SHI
48	27100	19100	55800	SHI
49	28100	19600	61600	SHI
50	29000	19900	64700	SHI
1	963	581	1660	Scot-TravA
2	854	552	1410	Scot-TravA
3	739	511	1170	Scot-TravA
4	618	457	937	Scot-TravA
5	497	391	706	Scot-TravA
6	381	322	509	Scot-TravA
7	278	221	370	Scot-TravA
8	258	221	326	Scot-TravA
9	291	267	347	Scot-TravA
10	391	332	498	Scot-TravA
11	581	435	764	Scot-TravA
12	918	642	1270	Scot-TravA
13	1600	1070	2490	Scot-TravA
14	3550	2110	8390	Scot-TravA
15	43700	8060	109000	Scot-TravA
16	193000	11800	1830000	Scot-TravA
17	401000	13900	11000000	Scot-TravA
18	711000	16300	29800000	Scot-TravA
19	1230000	19000	68200000	Scot-TravA
20	2120000	22300	157000000	Scot-TravA
21	3630000	25900	389000000	Scot-TravA
22	6240000	30000	979000000	Scot-TravA
23	10700000	33000	2480000000	Scot-TravA
24	15800000	36300	5150000000	Scot-TravA
25	23400000	40000	10700000000	Scot-TravA
26	34500000	44300	22400000000	Scot-TravA
27	50800000	49100	46800000000	Scot-TravA
28	75000000	54400	98000000000	Scot-TravA
29	111000000	60200	204000000000	Scot-TravA
30	163000000	66700	427000000000	Scot-TravA
31	240000000	71600	896000000000	Scot-TravA
32	332000000	76900	1610000000000	Scot-TravA
33	457000000	82600	2710000000000	Scot-TravA
34	631000000	88800	4180000000000	Scot-TravA
35	870000000	95400	6490000000000	Scot-TravA
36	1200000000	102000	10100000000000	Scot-TravA
37	1650000000	109000	16000000000000	Scot-TravA
38	2280000000	117000	25600000000000	Scot-TravA
39	3150000000	123000	41500000000000	Scot-TravA
40	4200000000	129000	61700000000000	Scot-TravA
41	5600000000	136000	99900000000000	Scot-TravA
42	7470000000	143000	168000000000000	Scot-TravA
43	9970000000	150000	284000000000000	Scot-TravA
44	13300000000	158000	486000000000000	Scot-TravA
45	17800000000	166000	841000000000000	Scot-TravA
46	23700000000	175000	1470000000000000	Scot-TravA
47	31600000000	182000	2580000000000000	Scot-TravA
48	41100000000	189000	4400000000000000	Scot-TravA
49	53500000000	197000	7650000000000000	Scot-TravA
50	69600000000	204000	1.35e+16	Scot-TravA
1	826	360	2230	Scot-TravB
2	916	486	2130	Scot-TravB
3	1010	655	1990	Scot-TravB
4	1110	884	1790	Scot-TravB
5	1220	1090	1640	Scot-TravB
6	1330	1080	1860	Scot-TravB
7	1450	811	2360	Scot-TravB
8	1660	962	3130	Scot-TravB
9	1980	1200	4070	Scot-TravB
10	2490	1510	5210	Scot-TravB
11	3300	1970	6810	Scot-TravB
12	4620	2850	9690	Scot-TravB
13	6940	3860	13800	Scot-TravB
14	10200	4480	22700	Scot-TravB
15	14400	5570	31200	Scot-TravB
16	19800	6440	46700	Scot-TravB
17	26200	7520	58600	Scot-TravB
18	33700	8790	73300	Scot-TravB
19	42500	10300	91500	Scot-TravB
20	52800	12000	114000	Scot-TravB
21	65100	14000	141000	Scot-TravB
22	78000	16200	174000	Scot-TravB
23	90900	18500	199000	Scot-TravB
24	105000	20600	232000	Scot-TravB
25	119000	22800	285000	Scot-TravB
26	135000	25100	349000	Scot-TravB
27	152000	27600	423000	Scot-TravB
28	171000	30200	509000	Scot-TravB
29	193000	32900	610000	Scot-TravB
30	213000	35800	726000	Scot-TravB
31	232000	38800	844000	Scot-TravB
32	251000	42000	970000	Scot-TravB
33	271000	45300	1100000	Scot-TravB
34	292000	48700	1250000	Scot-TravB
35	314000	51500	1410000	Scot-TravB
36	338000	54500	1580000	Scot-TravB
37	364000	57600	1760000	Scot-TravB
38	388000	60900	1960000	Scot-TravB
39	410000	64200	2150000	Scot-TravB
40	431000	66700	2340000	Scot-TravB
41	454000	69200	2530000	Scot-TravB
42	477000	71800	2730000	Scot-TravB
43	501000	74400	2930000	Scot-TravB
44	527000	77500	3140000	Scot-TravB
45	554000	81100	3360000	Scot-TravB
46	579000	83900	3580000	Scot-TravB
47	601000	86800	3790000	Scot-TravB
48	624000	89900	4030000	Scot-TravB
49	647000	93000	4290000	Scot-TravB
50	671000	95500	4550000	Scot-TravB
