# Supplementary material for: Genetic ancestry and monogenic disease risk in the Scottish Traveller founder population
Source: Nat Commun. 2026 Jul 15;17:5843. doi: 10.1038/s41467-026-74969-y (PMC13373179; doi:10.1038/s41467-026-74969-y)
Supplement: Supplementary file 11 — Supplementary Data 9 [file 41467_2026_74969_MOESM11_ESM.xlsx]

## Sheet: Sheet1
Gene	HGVSc	HGVSp	No. of heterozygous samples	No. of homozygous samples	Minor allele frequency in non-Finnish Europeans	Minor allele frequency in Scottish Travellers	Frequency uplift in Scottish Travellers	Minor allele frequency in Irish Travellers	Frequency uplift in Irish Travellers	Gene from ACMG gene list	Gene from Irish Traveller Variant Catalogue	Observed in participants with four Traveller grandparents	Coordinates (GRCh38)	ClinVar Status
HFE	c.845G>A	p.Cys282Tyr	17	0	0.0574101	0.037	1	NA	.	Y	N	Y	6:26092913:G:A	criteria provided, multiple submitters, no conflicts
PRSS1	c.47C>T	p.Ala16Val	14	0	0.373251	0.0659341	0.176648	NA	.	N	N	Y	7:142750561:C:T	criteria provided, multiple submitters, no conflicts
BTD	c.1270G>C	p.Asp424His	12	0	0.0397028	0.015	0	NA	.	Y	N	Y	3:15645186:G:C	criteria provided, multiple submitters, no conflicts
SERPINA1	c.863A>T	p.Glu288Val	12	0	0.0365343	0.029	1	0.133333	4	N	N	Y	14:94380925:T:A	criteria provided, multiple submitters, no conflicts
FLG	c.2282_2285del	p.Ser761CysfsTer36	10	0	0.0218843	0.0659341	3.01285	0.0666667	3.04632	N	N	Y	1:152312600:CACTG:C	criteria provided, multiple submitters, no conflicts
VWF	c.2561G>A	p.Arg854Gln	9	0	0.00535564	0.066	12	NA	.	N	N	Y	12:6034812:C:T	criteria provided, multiple submitters, no conflicts
FLG	c.1501C>T	p.Arg501Ter	6	0	0.0165963	0.037	2	NA	.	N	N	Y	1:152313385:G:A	criteria provided, multiple submitters, no conflicts
CFTR	c.1521_1523del	p.Phe508del	5	0	0.0143038	0.029304	2.04869	NA	.	N	Y	N	7:117559590:ATCT:A	practice guideline
HOGA1	c.569C>T	p.Pro190Leu	5	0	2.64e-05	0.037	1389	NA	.	N	N	Y	10:97599780:C:T	criteria provided, multiple submitters, no conflicts
SERPINA1	c.1096G>A	p.Glu366Lys	5	0	0.0184094	0.007	0	NA	.	N	N	Y	14:94378610:C:T	criteria provided, multiple submitters, no conflicts
PIEZO1	c.3331C>T	p.Gln1111Ter	5	0	1.76535e-05	0.037	2075	NA	.	N	Y	Y	16:88727163:G:A	criteria provided, multiple submitters, no conflicts
CYP21A2	c.1360C>T	p.Pro454Ser	4	0	0.00901741	0.022	2	NA	.	N	Y	Y	6:32041006:C:T	criteria provided, multiple submitters, no conflicts
DOK7	c.1124_1127dup	p.Ala378SerfsTer30	4	0	0.00103286	0.029	28	NA	.	N	N	Y	4:3493106:A:AGCCT	criteria provided, multiple submitters, no conflicts
GJB2	c.101T>C	p.Met34Thr	4	0	0.0124173	0.022	2	NA	.	N	N	Y	13:20189481:A:G	reviewed by an expert panel
ASL	c.35G>A	p.Arg12Gln	3	0	0.00195157	0.022	11	NA	.	N	N	Y	7:66081825:G:A	criteria provided, multiple submitters, no conflicts
CANT1	c.902_906dup	p.Ser303AlafsTer21	3	0	9.27059e-06	0.022	2371	NA	.	N	N	N	17:78993849:T:TGGCGC	criteria provided, multiple submitters, no conflicts
CRB2	c.3089_3104dup	p.Gly1036AlafsTer43	3	0	8.79067e-06	0.022	2500	NA	.	N	N	N	9:123373608:T:TGGCGCGGCCCCGGCCC	criteria provided, multiple submitters, no conflicts
ACSF3	c.1672C>T	p.Arg558Trp	3	0	0.0048955	0.015	3	0.0666667	14	N	N	Y	16:89154148:C:T	criteria provided, multiple submitters, no conflicts
ALDOB	c.448G>C	p.Ala150Pro	3	0	0.00468995	0.015	3	NA	.	N	N	N	9:101427574:C:G	criteria provided, multiple submitters, no conflicts
KIAA0586	c.392del	p.Arg131LysfsTer4	3	0	0.00462436	0.007	2	NA	.	N	N	N	14:58432438:AG:A	criteria provided, multiple submitters, no conflicts
OCA2	c.1327G>A	p.Val443Ile	3	0	0.00512757	0.015	3	0.0666667	13	N	N	Y	15:27985101:C:T	criteria provided, multiple submitters, no conflicts
TMPRSS3	c.413C>A	p.Ala138Glu	3	0	0.00210183	0.021978	10.4566	NA	.	N	N	Y	21:42388436:G:T	criteria provided, multiple submitters, no conflicts
ANO5	c.692G>T	p.Gly231Val	2	0	0.00123424	0.015	12	NA	.	N	N	N	11:22236206:G:T	criteria provided, multiple submitters, no conflicts
ATP7B	c.2605G>A	p.Gly869Arg	2	0	0.00121811	0.007	6	NA	.	Y	Y	N	13:51950132:C:T	criteria provided, multiple submitters, no conflicts
CEP135	c.874C>T	p.Arg292Ter	2	0	4.41e-05	0.015	333	NA	.	N	N	Y	4:55965689:C:T	criteria provided, multiple submitters, no conflicts
CEP290	c.4437+1G>A	NA	2	0	0.000120172	0.015	122	NA	.	N	N	Y	12:88086038:C:T	criteria provided, multiple submitters, no conflicts
CRB1	c.498_506del	p.Ile167_Gly169del	2	0	0.000967765	0.015	15	NA	.	N	N	N	1:197328843:GGATGGAATT:G	criteria provided, multiple submitters, no conflicts
CTNS	c.473T>C	p.Leu158Pro	2	0	7.16063e-05	0.015	205	NA	.	N	N	Y	17:3656498:T:C	criteria provided, multiple submitters, no conflicts
DDHD2	c.1978G>C	p.Asp660His	2	0	9.67067e-05	0.015	152	NA	.	N	N	N	8:38253642:G:C	criteria provided, multiple submitters, no conflicts
DHCR7	c.964-1G>C	NA	2	0	0.00611384	0.015	2	NA	.	N	N	Y	11:71435840:C:G	criteria provided, multiple submitters, no conflicts
EARS2	c.814G>A	p.Ala272Thr	2	0	9.0848e-06	0.015	1613	NA	.	N	N	Y	16:23535032:C:T	criteria provided, multiple submitters, no conflicts
F8	c.1094A>G	p.Tyr365Cys	2	0	0.00013169	0.014652	111.261	NA	.	N	N	Y	X:154966603:T:C	reviewed by expert panel
GALT	c.563A>G	p.Gln188Arg	2	0	0.00266327	0.015	6	NA	.	N	N	N	9:34648170:A:G	criteria provided, multiple submitters, no conflicts
HADHA	c.1528G>C	p.Glu510Gln	2	0	0.00152104	0.015	10	NA	.	N	N	Y	2:26195184:C:G	criteria provided, multiple submitters, no conflicts
IMPG1	c.175C>T	p.Arg59Ter	2	0	6.16e-05	0.015	238	NA	.	N	N	Y	6:76042019:G:A	criteria provided, multiple submitters, no conflicts
MITF	c.1255G>A	p.Glu419Lys	2	0	0.00248953	0.015	6	NA	.	N	N	Y	3:69964940:G:A	criteria provided, multiple submitters, no conflicts
MPO	c.1705C>T	p.Arg569Trp	2	0	0.00285709	0.015	5	NA	.	N	N	Y	17:58272835:G:A	criteria provided, multiple submitters, no conflicts
RNASEH2B	c.529G>A	p.Ala177Thr	2	0	0.00227981	0.015	6	NA	.	N	N	Y	13:50945445:G:A	criteria provided, multiple submitters, no conflicts
SERPINA1	c.187C>T	p.Arg63Cys	2	0	0.00204994	NA	.	NA	.	N	N	Y	14:94383051:G:A	criteria provided, multiple submitters, no conflicts
SFTPB	c.361_362insAA	p.Pro121GlnfsTer95	2	0	0.000422119	0.007	17	NA	.	N	N	N	2:85666648:G:GTT	criteria provided, multiple submitters, no conflicts
SLC26A4	c.1003T>C	p.Phe335Leu	2	0	0.00113219	0.014652	12.9413	NA	.	N	N	N	7:107689054:T:C	reviewed by expert panel
SPG11	c.3711dup	p.Tyr1238LeufsTer27	2	0	4.40187e-05	0.015	333	NA	.	N	N	Y	15:44598811:A:AG	criteria provided, multiple submitters, no conflicts
TGM5	c.337G>T	p.Gly113Cys	2	0	0.0037049	NA	.	0.0666667	17.9942	N	N	Y	15:43260151:C:A	criteria provided, multiple submitters, no conflicts
THOC6	c.298T>A	p.Trp100Arg	2	0	0.000284591	NA	.	0.133333	469	N	Y	Y	16:3026140:T:A	criteria provided, multiple submitters, no conflicts
THOC6	c.824G>A	p.Gly275Asp	2	0	0.000292139	NA	.	0.133333	456	N	Y	Y	16:3027379:G:A	criteria provided, multiple submitters, no conflicts
TRMT10A	c.79G>T	p.Glu27Ter	2	0	0.000185051	NA	.	0.0666667	360	N	N	N	4:99559260:C:A	criteria provided, multiple submitters, no conflicts
WNT10A	c.321C>A	p.Cys107Ter	2	0	0.00160242	NA	.	0.0666667	41.6037	N	N	N	2:218882368:C:A	criteria provided, multiple submitters, no conflicts
ABCA4	c.5882G>A	p.Gly1961Glu	1	0	0.00348175	0.007	2.01048	NA	.	N	N	N	1:94008251:C:T	criteria provided, multiple submitters, no conflicts
ABCA4	c.3056C>T	p.Thr1019Met	1	0	4.40257e-05	0.007	158.998	NA	.	N	N	N	1:94043470:G:A	criteria provided, multiple submitters, no conflicts
ABCA4	c.2588G>C	p.Gly863Ala	1	0	0.00804238	0.007	0.870389	NA	.	N	N	N	1:94051698:C:G	criteria provided, multiple submitters, no conflicts
ABCC6	c.3490C>T	p.Arg1164Ter	1	0	0.000140872	0.007	49.6905	NA	.	N	N	N	16:16163009:G:A	criteria provided, multiple submitters, no conflicts
ACADM	c.985A>G	p.Lys329Glu	1	0	0.00629716	0.007	1.11161	NA	.	N	Y	N	1:75761161:A:G	criteria provided, multiple submitters, no conflicts
ACADVL	c.848T>C	p.Val283Ala	1	0	0.00234824	0.007	2.98096	NA	.	N	N	N	17:7222272:T:C	reviewed by an expert panel
ACAT1	c.377G>C	p.Cys126Ser	1	0	8.79569e-06	0.007	795.844	NA	.	N	N	Y	11:108135184:G:C	criteria provided, multiple submitters, no conflicts
ACY1	c.575dup	p.Ser192ArgfsTer64	1	0	0.000294031	0.00732601	24.9158	NA	.	N	N	N	3:51986652:A:AG	criteria provided, multiple submitters, no conflicts
ADSL	c.953C>T	p.Pro318Leu	1	0	4.39576e-05	0.007	159.244	NA	.	N	N	N	22:40361578:C:T	criteria provided, multiple submitters, no conflicts
AIRE	c.967_979del	p.Leu323SerfsTer51	1	0	0.0010884	0.00732601	6.73099	NA	.	N	N	Y	21:44291179:TGCCTGTCCCCTCC:T	criteria provided, multiple submitters, no conflicts
ANO5	c.191dup	p.Asn64LysfsTer15	1	0	0.0021815	0.007	3.2088	NA	.	N	N	N	11:22221100:C:CA	criteria provided, multiple submitters, no conflicts
ASL	c.1045_1057del	p.Val349CysfsTer72	1	0	7.06939e-05	0.007	99.0184	NA	.	N	N	N	7:66089675:GGCGTCATCTCTAC:G	criteria provided, multiple submitters, no conflicts
ASS1	c.571G>A	p.Glu191Lys	1	0	2.63778e-05	0.007	265.375	NA	.	N	N	N	9:130471489:G:A	criteria provided, multiple submitters, no conflicts
ATP7B	c.2755C>T	p.Arg919Trp	1	0	7.09711e-05	0.007	98.6317	NA	.	Y	Y	N	13:51949772:G:A	criteria provided, multiple submitters, no conflicts
BBS1	c.1169T>G	p.Met390Arg	1	0	0.00276204	0.007	2.53436	NA	.	N	N	N	11:66526181:T:G	criteria provided, multiple submitters, no conflicts
BCHE	c.293A>G	p.Asp98Gly	1	0	0.0178505	0.007	0.392146	NA	.	N	N	N	3:165830741:T:C	criteria provided, multiple submitters, no conflicts
BRIP1	c.2990_2993del	p.Thr997ArgfsTer61	1	0	6.16197e-05	0.007	113.6	NA	.	N	Y	N	17:61684052:CTTTG:C	criteria provided, multiple submitters, no conflicts
BTD	c.1211G>C	p.Cys404Ser	1	0	8.79067e-06	0.007	796.299	NA	.	Y	N	Y	3:15645127:G:C	criteria provided, multiple submitters, no conflicts
C9	c.162C>A	p.Cys54Ter	1	0	0.00146821	0.007	4.76771	NA	.	N	N	N	5:39342112:G:T	criteria provided, multiple submitters, no conflicts
CAPN3	c.1435A>G	p.Ser479Gly	1	0	0.000105526	0.007	66.3344	NA	.	N	N	Y	15:42401721:A:G	criteria provided, multiple submitters, no conflicts
CDAN1	c.156C>G	p.Phe52Leu	1	0	0.00020376	0.007	34.3541	NA	.	N	N	N	15:42736715:G:C	criteria provided, multiple submitters, no conflicts
CHAT	c.1642C>T	p.Arg548Ter	1	0	2.63908e-05	0.007	265.244	NA	.	N	N	N	10:49655102:C:T	criteria provided, multiple submitters, no conflicts
CHRNE	c.614_620del	p.Trp205SerfsTer7	1	0	7.18649e-05	0.007	97.405	NA	.	N	N	N	17:4901171:GATGGCCC:G	criteria provided, multiple submitters, no conflicts
CPLANE1	c.3599C>T	p.Ala1200Val	1	0	1.75821e-05	0.007	398.132	NA	.	N	N	Y	5:37198775:G:A	criteria provided, multiple submitters, no conflicts
CPT2	c.338C>T	p.Ser113Leu	1	0	0.00181134	0.007	3.86454	NA	.	N	N	Y	1:53202427:C:T	criteria provided, multiple submitters, no conflicts
CRB1	c.3014A>T	p.Asp1005Val	1	0	5.29829e-05	0.007	132.118	NA	.	N	N	N	1:197434877:A:T	criteria provided, multiple submitters, no conflicts
CYP27B1	c.1319_1325dup	p.Phe443ProfsTer24	1	0	0.000176063	0.007	39.7585	NA	.	N	N	N	12:57763698:T:TGGGTGGG	criteria provided, multiple submitters, no conflicts
CYP7B1	c.1456C>T	p.Arg486Cys	1	0	0.000987898	0.007	7.08575	NA	.	N	N	N	8:64596707:G:A	criteria provided, multiple submitters, no conflicts
DHODH	c.248_261del	p.Leu83ProfsTer11	1	0	0.000273639	0.007	25.5811	NA	.	N	N	Y	16:72014482:GTTCTGGGCCATAAA:G	criteria provided, multiple submitters, no conflicts
DNAAF2	c.1156_1159dup	p.Glu387GlyfsTer105	1	0	8.79067e-06	0.007	796.299	NA	.	N	N	N	14:49633990:T:TCCCC	criteria provided, multiple submitters, no conflicts
DNAH11	c.10221_10222del	p.Cys3408TrpfsTer54	1	0	8.79067e-06	0.007	796.299	NA	.	N	N	N	7:21807935:ACT:A	criteria provided, multiple submitters, no conflicts
DOCK8	c.54-1G>T	NA	1	0	0.000479402	0.007	14.6015	NA	.	N	N	N	9:271626:G:T	criteria provided, multiple submitters, no conflicts
DPYD	c.208C>T	p.Arg70Ter	1	0	1.76336e-05	0.007	396.969	NA	.	N	Y	N	1:97828139:G:A	criteria provided, multiple submitters, no conflicts
DYSF	c.6096dup	p.Glu2033ArgfsTer3	1	0	3.51958e-05	0.007	198.887	NA	.	N	N	N	2:71681032:C:CA	criteria provided, multiple submitters, no conflicts
EARS2	c.322C>T	p.Arg108Trp	1	0	0.000269008	0.007	26.0215	NA	.	N	N	N	16:23544677:G:A	criteria provided, multiple submitters, no conflicts
EMC1	c.287-1G>A	NA	1	0	8.79e-06	0.007	796.359	NA	.	N	N	N	1:19243708:C:T	criteria provided, multiple submitters, no conflicts
ERCC6	c.2167C>T	p.Gln723Ter	1	0	0.000114354	0.007	61.2134	NA	.	N	N	N	10:49482689:G:A	criteria provided, multiple submitters, no conflicts
ERCC6	c.2047C>T	p.Arg683Ter	1	0	3.51877e-05	0.007	198.933	NA	.	N	N	Y	10:49482809:G:A	criteria provided, multiple submitters, no conflicts
EXOSC3	c.395A>C	p.Asp132Ala	1	0	0.000747581	0.007	9.36353	NA	.	N	N	N	9:37783993:T:G	criteria provided, multiple submitters, no conflicts
EYS	c.9131G>T	p.Trp3044Leu	1	0	8.79067e-06	0.007	796.299	NA	.	N	N	Y	6:63720900:C:A	criteria provided, multiple submitters, no conflicts
EYS	c.6137G>A	p.Trp2046Ter	1	0	8.79067e-06	0.007	796.299	NA	.	N	N	N	6:64307024:C:T	criteria provided, multiple submitters, no conflicts
F7	c.868G>A	p.Val290Met	1	0	0.00013312	0.007	52.5841	NA	.	N	N	N	13:113118541:G:A	criteria provided, multiple submitters, no conflicts
FANCD2	c.2776C>T	p.Arg926Ter	1	0	1.75982e-05	0.007	397.768	NA	.	N	N	Y	3:10074590:C:T	criteria provided, multiple submitters, no conflicts
FANCM	c.5791C>T	p.Arg1931Ter	1	0	0.00106469	0.007	6.57468	NA	.	N	N	Y	14:45198718:C:T	criteria provided, multiple submitters, no conflicts
FIG4	c.122T>C	p.Ile41Thr	1	0	0.00186676	0.007	3.74981	NA	.	N	N	N	6:109715133:T:C	criteria provided, multiple submitters, no conflicts
FLG	c.9740C>A	p.Ser3247Ter	1	0	0.00285754	0.007	2.44966	NA	.	N	N	Y	1:152305146:G:T	criteria provided, multiple submitters, no conflicts
FMO3	c.913G>T	p.Glu305Ter	1	0	0.000449323	0.007	15.579	NA	.	N	N	N	1:171114092:G:T	criteria provided, multiple submitters, no conflicts
G6PD	c.844G>C	p.Asp282His	1	0	0.00116513	0.00732601	6.28772	NA	.	N	N	N	X:154533596:C:G	criteria provided, multiple submitters, no conflicts
GALK1	c.1031C>T	p.Thr344Met	1	0	8.79067e-06	0.007	796.299	NA	.	N	N	N	17:75758286:G:A	criteria provided, multiple submitters, no conflicts
GBA	c.508C>T	p.Arg170Cys	1	0	8.79067e-06	0.007	796.299	NA	.	N	N	N	1:155238597:G:A	criteria provided, multiple submitters, no conflicts
GFM1	c.997_998+2del	NA	1	0	7.04809e-05	0.007	99.3177	NA	.	N	N	Y	3:158653465:GGAGT:G	criteria provided, multiple submitters, no conflicts
GJB2	c.35del	p.Gly12ValfsTer2	1	0	0.00919691	0.007	0.761125	NA	.	N	N	N	13:20189546:AC:A	reviewed by an expert panel
GYG1	c.487del	p.Asp163ThrfsTer5	1	0	0.000756656	0.007	9.25123	NA	.	N	N	N	3:149009277:TG:T	criteria provided, multiple submitters, no conflicts
GYS2	c.574C>T	p.Arg192Ter	1	0	9.68907e-05	0.007	72.2464	NA	.	N	N	N	12:21574248:G:A	criteria provided, multiple submitters, no conflicts
HEXB	c.1250C>T	p.Pro417Leu	1	0	0.00104726	0.007	6.68411	NA	.	N	N	N	5:74718804:C:T	criteria provided, multiple submitters, no conflicts
KCNQ1	c.1588C>T	p.Gln530Ter	1	0	6.16121e-05	0.007	113.614	NA	.	Y	N	Y	11:2768917:C:T	criteria provided, multiple submitters, no conflicts
LIPA	c.894G>A	p.Gln298%3D	1	0	0.00128623	0.007	5.44226	NA	.	N	N	N	10:89222511:C:T	criteria provided, multiple submitters, no conflicts
LIPA	c.111+1G>A	NA	1	0	1.76162e-05	0.007	397.362	NA	.	N	N	Y	10:89247537:C:T	criteria provided, multiple submitters, no conflicts
MICU1	c.386G>C	p.Arg129Pro	1	0	0.000150717	0.007	46.4447	NA	.	N	N	N	10:72551286:C:G	criteria provided, multiple submitters, no conflicts
MKS1	c.1408-34_1408-6del	NA	1	0	0.00102159	0.007	6.85206	NA	.	N	N	N	17:58206552:GGCATGCCATTGGGACAGCCTCAGGTTTCT:G	criteria provided, multiple submitters, no conflicts
MMP13	c.619T>G	p.Trp207Gly	1	0	0.000123516	0.007	56.6728	NA	.	N	N	Y	11:102954174:A:C	criteria provided, multiple submitters, no conflicts
MRPS34	c.94C>T	p.Gln32Ter	1	0	0.00116395	0.007	6.014	NA	.	N	N	Y	16:1773026:G:A	criteria provided, multiple submitters, no conflicts
MVK	c.803T>C	p.Ile268Thr	1	0	0.000272547	0.007	25.6836	NA	.	N	N	N	12:109591275:T:C	criteria provided, multiple submitters, no conflicts
MYH2	c.2377C>T	p.Arg793Ter	1	0	2.64e-05	0.007	265.152	NA	.	N	N	N	17:10533349:G:A	criteria provided, multiple submitters, no conflicts
MYOC	c.1102C>T	p.Gln368Ter	1	0	0.001583	0.007	4.42198	NA	.	N	N	N	1:171636338:G:A	reviewed by an expert panel
NADSYN1	c.1717G>A	p.Ala573Thr	1	0	0.0013751	0.007	5.09054	NA	.	N	N	N	11:71491856:G:A	criteria provided, multiple submitters, no conflicts
NAGLU	c.1562C>T	p.Pro521Leu	1	0	4.52341e-05	0.007	154.751	NA	.	N	N	N	17:42543568:C:T	criteria provided, multiple submitters, no conflicts
NAGLU	c.1834A>G	p.Ser612Gly	1	0	0.000111832	0.007	62.5939	NA	.	N	N	N	17:42543840:A:G	criteria provided, multiple submitters, no conflicts
NBN	c.156_157del	p.Ser53CysfsTer9	1	0	3.5176e-05	0.007	198.999	NA	.	N	N	Y	8:89982735:GAA:G	criteria provided, multiple submitters, no conflicts
NDUFV1	c.1162+4A>C	NA	1	0	5.27686e-05	0.007	132.655	NA	.	N	N	N	11:67611982:A:C	criteria provided, multiple submitters, no conflicts
NTHL1	c.244C>T	p.Gln82Ter	1	0	0.000264581	0.00732601	27.6891	NA	.	N	N	N	16:2046238:G:A	criteria provided, multiple submitters, no conflicts
NTHL1	c.835C>T	p.Gln279Ter	1	0	0.000264581	0.00732601	27.6891	NA	.	N	N	Y	16:2040004:G:A	criteria provided, multiple submitters, no conflicts
OCA2	c.1465A>G	p.Asn489Asp	1	0	0.000694383	0.007	10.0809	NA	.	N	N	N	15:27983383:T:C	criteria provided, multiple submitters, no conflicts
PADI3	c.335T>A	p.Leu112His	1	0	0.00752764	0.00732601	0.973214	NA	.	N	N	Y	1:17262194:T:A	criteria provided, multiple submitters, no conflicts
PAH	c.1222C>T	p.Arg408Trp	1	0	0.00147698	0.007	4.7394	NA	.	N	Y	N	12:102840493:G:A	reviewed by an expert panel
PAH	c.896T>G	p.Phe299Cys	1	0	0.000211573	0.007	33.0855	NA	.	N	Y	N	12:102851703:A:C	criteria provided, multiple submitters, no conflicts
PDE6B	c.892C>T	p.Gln298Ter	1	0	9.72023e-05	0.007	72.0148	NA	.	N	N	Y	4:654119:C:T	criteria provided, multiple submitters, no conflicts
PDE6B	c.1798G>A	p.Asp600Asn	1	0	7.05828e-05	0.007	99.1743	NA	.	N	N	N	4:662584:G:A	criteria provided, multiple submitters, no conflicts
PEX7	c.903+1G>C	NA	1	0	0.000123285	0.007	56.779	NA	.	N	N	N	6:136898242:G:C	criteria provided, multiple submitters, no conflicts
PKHD1	c.11695C>T	p.Gln3899Ter	1	0	8.79067e-06	0.007	796.299	NA	.	N	N	N	6:51627087:G:A	criteria provided, multiple submitters, no conflicts
PKLR	c.1529G>A	p.Arg510Gln	1	0	0.000738436	0.007	9.47949	NA	.	N	N	Y	1:155291845:C:T	criteria provided, multiple submitters, no conflicts
PLA2G6	c.2221C>T	p.Arg741Trp	1	0	8.79067e-06	0.007	796.299	NA	.	N	N	N	22:38112559:G:A	criteria provided, multiple submitters, no conflicts
PMM2	c.422G>A	p.Arg141His	1	0	0.00568341	0.007	1.23165	NA	.	N	N	N	16:8811153:G:A	criteria provided, multiple submitters, no conflicts
PPT1	c.451C>T	p.Arg151Ter	1	0	0.000510105	0.007	13.7227	NA	.	N	N	N	1:40089495:G:A	criteria provided, multiple submitters, no conflicts
PPT1	c.325T>G	p.Tyr109Asp	1	0	8.79183e-06	0.007	796.194	NA	.	N	N	Y	1:40092082:A:C	criteria provided, multiple submitters, no conflicts
PROC	c.226G>A	p.Val76Met	1	0	0.000105885	0.007	66.1095	NA	.	N	N	Y	2:127421438:G:A	criteria provided, multiple submitters, no conflicts
RAG1	c.1420C>T	p.Arg474Cys	1	0	4.40948e-05	0.007	158.749	NA	.	N	N	N	11:36574724:C:T	criteria provided, multiple submitters, no conflicts
RYR1	c.6806dup	p.Ser2270LeufsTer13	1	0	8.79067e-06	0.007	796.299	NA	.	Y	N	Y	19:38496866:A:AG	criteria provided, multiple submitters, no conflicts
SGCA	c.229C>T	p.Arg77Cys	1	0	0.000549295	0.007	12.7436	NA	.	N	N	N	17:50167653:C:T	criteria provided, multiple submitters, no conflicts
SGCB	c.34-1G>A	NA	1	0	8.79337e-06	0.007	796.054	NA	.	N	N	N	4:52033641:C:T	criteria provided, multiple submitters, no conflicts
SLC12A3	c.2221G>A	p.Gly741Arg	1	0	0.000794515	0.00732601	9.22073	NA	.	N	N	N	16:56887967:G:A	criteria provided, multiple submitters, no conflicts
SLC22A5	c.791C>G	p.Thr264Arg	1	0	5.27547e-05	0.007	132.69	NA	.	N	N	N	5:132385466:C:G	criteria provided, multiple submitters, no conflicts
SLC25A38	c.324_325del	p.Tyr109LeufsTer43	1	0	0.000360427	0.007	19.4214	NA	.	N	N	Y	3:39391483:ACT:A	criteria provided, multiple submitters, no conflicts
SLC26A2	c.835C>T	p.Arg279Trp	1	0	0.00149672	0.007	4.67689	NA	.	N	N	N	5:149980428:C:T	criteria provided, multiple submitters, no conflicts
SLC52A2	c.1016T>C	p.Leu339Pro	1	0	0.000134491	0.007	52.0481	NA	.	N	N	N	8:144360604:T:C	criteria provided, multiple submitters, no conflicts
SMPD1	c.475T>C	p.Cys159Arg	1	0	1.76535e-05	0.007	396.522	NA	.	N	N	Y	11:6391540:T:C	criteria provided, multiple submitters, no conflicts
SPG11	c.5844del	p.Leu1950Ter	1	0	2.63885e-05	0.007	265.267	NA	.	N	N	N	15:44583835:GA:G	criteria provided, multiple submitters, no conflicts
SRD5A2	c.692A>G	p.His231Arg	1	0	0.000264698	0.00732601	27.6769	NA	.	N	N	N	2:31529313:T:C	criteria provided, multiple submitters, no conflicts
STXBP2	c.1247-1G>C	NA	1	0	0.00040132	0.007	17.4424	NA	.	N	N	N	19:7645196:G:C	criteria provided, multiple submitters, no conflicts
TMEM237	c.553+1G>A	NA	1	0	3.54937e-05	0.007	197.218	NA	.	N	N	N	2:201632050:C:T	criteria provided, multiple submitters, no conflicts
TEX15	c.6848_6849del	p.Arg2283AsnfsTer22	1	0	0.00147262	0.00732601	4.97481	NA	.	N	N	N	8:30843317:TTC:T	criteria provided, multiple submitters, no conflicts
TPP1	c.1094G>A	p.Cys365Tyr	1	0	3.51673e-05	0.007	199.049	NA	.	N	N	N	11:6616056:C:T	criteria provided, multiple submitters, no conflicts
TRNT1	c.668T>C	p.Ile223Thr	1	0	7.03977e-05	0.007	99.4351	NA	.	N	N	N	3:3146489:T:C	criteria provided, multiple submitters, no conflicts
UBA5	c.1111G>A	p.Ala371Thr	1	0	0.00257815	0.007	2.71513	NA	.	N	N	N	3:132675903:G:A	criteria provided, multiple submitters, no conflicts
USH2A	c.2276G>T	p.Cys759Phe	1	0	0.00140489	0.007	4.9826	NA	.	N	N	N	1:216247118:C:A	reviewed by an expert panel
USH2A	c.1256G>T	p.Cys419Phe	1	0	8.84126e-05	0.007	79.1742	NA	.	N	N	N	1:216324240:C:A	criteria provided, multiple submitters, no conflicts
XRCC4	c.25del	p.His9ThrfsTer8	1	0	0.000695937	0.007	10.0584	NA	.	N	N	N	5:83104942:TC:T	criteria provided, multiple submitters, no conflicts
ALDH5A1	c.803G>A	p.Gly268Glu	1	0	0.000140649	0.007	49.7693	0.0666667	474	N	N	N	6:24515243:G:A	criteria provided, multiple submitters, no conflicts
CPLANE1	c.6477del	p.Ser2160ValfsTer7	1	0	5.46548e-05	0.007	128.077	0.0666667	1220	N	N	Y	5:37169546:TC:T	criteria provided, multiple submitters, no conflicts
CRB1	c.2401A>T	p.Lys801Ter	1	0	8.83345e-05	0.007	79.2442	0.0666667	755	N	N	N	1:197427726:A:T	criteria provided, multiple submitters, no conflicts
DGUOK	c.462T>A	p.Asn154Lys	1	0	0.000281279	0.007	24.8863	0.0666667	237	N	N	Y	2:73950603:T:A	criteria provided, multiple submitters, no conflicts
FANCF	c.484_485del	p.Leu162AspfsTer103	1	0	8.82581e-05	0.007	79.3128	0.0666667	755	N	N	Y	11:22625325:CAG:C	criteria provided, multiple submitters, no conflicts
FTCD	c.990dup	p.Pro331AlafsTer2	1	0	0.0045205	0.007	1.5485	0.0666667	15	N	N	N	21:46145925:G:GC	criteria provided, multiple submitters, no conflicts
GNPTAB	c.3503_3504del	p.Leu1168GlnfsTer5	1	0	0.000659851	0.007	10.6085	0.0666667	101	N	Y	Y	12:101753469:TGA:T	criteria provided, multiple submitters, no conflicts
GOSR2	c.336+1G>A	NA	1	0	0.000185788	0.007	37.6774	0.0666667	359	N	N	Y	17:46932200:G:A	criteria provided, multiple submitters, no conflicts
P3H1	c.232del	p.Gln78SerfsTer30	1	0	1.31299e-05	0.007	533.134	0.0666667	5077	N	N	Y	1:42766739:TG:T	criteria provided, multiple submitters, no conflicts
PAH	c.829T>G	p.Tyr277Asp	1	0	2.63978e-05	0.007	265.174	0.0666667	2525	N	Y	Y	12:102852828:A:C	reviewed by an expert panel
TYR	c.1217C>T	p.Pro406Leu	1	0	0.00413106	0.007	1.69448	0.0666667	16	N	N	Y	11:89284805:C:T	criteria provided, multiple submitters, no conflicts
WRN	c.3961C>T	p.Arg1321Ter	1	0	8.79067e-06	0.007	796.299	0.0666667	7584	N	Y	N	8:31157509:C:T	criteria provided, multiple submitters, no conflicts
