# Supplementary material for: Genetic ancestry and monogenic disease risk in the Scottish Traveller founder population
Source: Nat Commun. 2026 Jul 15;17:5843. doi: 10.1038/s41467-026-74969-y (PMC13373179; doi:10.1038/s41467-026-74969-y)
Supplement: Supplementary file 12 — Supplementary Data 10 [file 41467_2026_74969_MOESM12_ESM.xlsx]

## Sheet: Sheet1
FineStructure Cluster	Cluster Size	Travellers			Settled
		Scottish Traveller	Irish Traveller	Other Traveller	England	Wales	Scotland	Northern Isles	Isle of Man	Ireland
Scot-TravA	13	13	0	0	0	0	0	0	0	0
Scot-TravB	12	12	0	0	0	0	0	0	0	0
Eng-Sct	94	5	0	2	39	9	26	3	4	6
Sct-Irl	53	1	2	1	0	0	14	0	1	34
IoM	35	0	0	0	0	0	0	0	35	0
N Isles	57	0	0	0	0	0	0	57	0	0
Wls	32	0	0	0	1	31	0	0	0	0
